# Supplementary material for: Molecular epidemiology and genomic evolution mechanism of carbapenemase-resistant Enterobacter cloacae complex in Northeast China from July 2019 to March 2025
Source: Front Microbiol. 2026 Mar 23;17:1767690. doi: 10.3389/fmicb.2026.1767690 (PMC13050955; doi:10.3389/fmicb.2026.1767690)
Supplement: Supplementary file 1 [file Table_1.xlsx]

## Sheet: Sheet1
Strain ID	Source	Subspecies	MLST	ramA	ACT-17	NmcR	LptD	ParR	SHV-64	OmpA	TolC	mdsA	mdsC	golS	SHV-11	marA	NDM-5	ACT-25	ACT-6	adeN	NDM-1	OprA	ACT-24	ACT-5	ACT-18	ACT-20	ACT-23	ACT-15	ACT-1	KPC-2	MexA	ACT-29	OprM	ACT-3
HEA1	blood	Enterobacter hormaechei	1120	1	1	1	1	1	1	1	1	1	1	1	1	1	1	0	0	0	0	0	0	0	0	0	0	0	0	0	0	0	0	0
HEA2	urine	Enterobacter hormaechei	1120	1	1	1	1	1	1	1	1	1	1	1	1	1	1	0	0	0	0	0	0	0	0	0	0	0	0	0	0	0	0	0
HEA3	sputum	Enterobacter hormaechei	171	1	0	1	1	1	1	1	1	0	0	0	1	1	1	1	0	0	0	0	0	0	0	0	0	0	0	0	0	0	0	0
HEA4	sputum	Enterobacter hormaechei	1120	1	1	1	1	1	1	1	1	1	1	1	1	1	1	0	0	0	0	0	0	0	0	0	0	0	0	0	0	0	0	0
HEA5	sputum	Enterobacter hormaechei	1120	1	1	1	1	1	1	1	1	1	1	1	1	1	1	0	0	0	0	0	0	0	0	0	0	0	0	0	0	0	0	0
HEA6	blood	Enterobacter hormaechei	1120	1	1	1	1	1	1	1	1	1	1	1	1	1	1	0	0	0	0	0	0	0	0	0	0	0	0	0	0	0	0	0
HEA7	blood	Enterobacter hormaechei	1120	1	1	1	1	1	1	1	1	1	1	1	1	1	1	0	0	0	0	0	0	0	0	0	0	0	0	0	0	0	0	0
HEA8	urine	Enterobacter cloacae	414	1	0	1	1	1	1	1	1	1	1	1	1	1	0	0	1	1	1	0	0	0	0	0	0	0	0	0	0	0	0	0
HEA9	sputum	Enterobacter hormaechei	78	1	0	1	1	1	1	1	1	0	0	0	1	1	0	0	0	0	1	1	1	0	0	0	0	0	0	0	0	0	0	0
HEA10	urine	Enterobacter hormaechei	171	1	0	1	1	1	1	1	1	0	0	0	1	1	1	1	0	0	0	0	0	0	0	0	0	0	0	0	0	0	0	0
HEA11	blood	Enterobacter hormaechei	1120	1	1	1	1	1	1	1	1	1	1	1	1	1	1	0	0	0	0	0	0	0	0	0	0	0	0	0	0	0	0	0
HEA12	urine	Enterobacter hormaechei	1120	1	1	1	1	1	1	1	1	1	1	1	1	1	1	0	0	0	0	0	0	0	0	0	0	0	0	0	0	0	0	0
HEA13	urine	Enterobacter hormaechei	11	1	0	1	1	1	1	1	1	0	0	0	1	1	1	1	0	1	1	0	0	0	0	0	0	0	0	0	0	0	0	0
HEA14	blood	Enterobacter cloacae	1120	1	1	1	1	1	1	1	1	1	1	1	1	1	1	0	0	0	0	0	0	0	0	0	0	0	0	0	0	0	0	0
HEA16	sputum	Enterobacter cloacae	1120	1	1	1	1	1	1	1	1	1	1	1	1	1	1	0	0	0	0	0	0	0	0	0	0	0	0	0	0	0	0	0
HEA18	sputum	Enterobacter hormaechei	171	1	0	1	1	1	1	1	1	0	0	0	1	1	1	1	0	1	0	0	0	0	0	0	0	0	0	0	0	0	0	0
HEA19	Abdominal fluid	Enterobacter cloacae	1120	1	1	1	1	1	1	1	1	0	0	0	1	1	0	0	0	1	1	0	0	0	0	0	0	0	0	0	0	0	0	0
HEA20	blood	Enterobacter hormaechei	1120	1	1	1	1	1	1	1	1	1	1	1	1	1	1	0	0	0	0	0	0	0	0	0	0	0	0	0	0	0	0	0
HEA21	blood	Enterobacter hormaechei	1120	1	1	1	1	1	1	1	1	1	1	1	1	1	1	0	0	0	0	0	0	0	0	0	0	0	0	0	0	0	0	0
HEA22	urine	Enterobacter hormaechei	51	1	1	1	1	1	1	1	1	0	0	0	1	1	1	0	0	0	0	0	0	0	0	0	0	0	0	0	0	0	0	0
HEA24	sputum	Enterobacter hormaechei	1120	1	1	1	1	1	1	1	1	1	1	1	1	1	1	0	0	0	0	0	0	0	0	0	0	0	0	0	0	0	0	0
HEA25	urine	Enterobacter hormaechei	1120	1	1	1	1	1	1	1	1	1	1	1	1	1	1	0	0	0	0	0	0	0	0	0	0	0	0	0	0	0	0	0
HEA26	sputum	Enterobacter hormaechei	97	1	0	1	1	1	1	1	1	0	0	0	1	1	1	0	0	0	0	0	0	1	0	0	0	0	0	0	0	0	0	0
HEA27	blood	Enterobacter hormaechei	1120	1	1	1	1	1	1	1	1	1	1	1	1	1	1	0	0	0	0	0	0	0	0	0	0	0	0	0	0	0	0	0
HEA30	sputum	Enterobacter hormaechei	968	1	0	1	1	1	1	1	1	0	0	0	1	1	0	0	0	1	1	0	1	0	0	0	0	0	0	0	0	0	0	0
HEA31	sputum	Enterobacter hormaechei	1120	1	1	1	1	1	1	1	1	1	1	1	1	1	1	0	0	0	0	0	0	0	0	0	0	0	0	0	0	0	0	0
HEA32	joint fluid	Enterobacter hormaechei	1120	1	1	1	1	1	1	1	1	1	1	1	1	1	1	0	0	0	0	0	0	0	0	0	0	0	0	0	0	0	0	0
HEA33	blood	Enterobacter hormaechei	97	1	0	1	1	1	1	1	1	0	0	0	1	1	1	0	0	0	0	0	0	1	0	0	0	0	0	0	0	0	0	0
HEA34	urine	Enterobacter hormaechei	97	1	0	1	1	1	1	1	1	0	0	0	1	1	1	0	0	0	0	0	0	1	0	0	0	0	0	0	0	0	0	0
HEA35	sputum	Enterobacter hormaechei	66	1	0	1	1	1	1	1	1	1	1	1	1	1	0	1	0	1	1	0	0	0	0	0	0	0	0	0	0	0	0	0
HEA36	blood	Enterobacter hormaechei	171	1	0	1	1	1	1	1	1	0	0	0	1	1	1	1	0	0	0	0	0	0	0	0	0	0	0	0	0	0	0	0
HEA38	blood	Enterobacter hormaechei	1120	1	1	1	1	1	1	1	1	1	1	1	1	1	1	0	0	0	0	0	0	0	0	0	0	0	0	0	0	0	0	0
HEA39	sputum	Enterobacter hormaechei	171	1	0	1	1	1	1	1	1	0	0	0	1	1	1	1	0	0	0	0	0	0	0	0	0	0	0	0	0	0	0	0
HEA40	sputum	Enterobacter hormaechei	1120	1	1	1	1	1	1	1	1	1	1	1	1	1	1	0	0	0	0	0	0	0	0	0	0	0	0	0	0	0	0	0
HEA41	blood	Enterobacter hormaechei	1120	1	1	1	1	1	1	1	1	1	1	1	1	1	1	0	0	0	0	0	0	0	0	0	0	0	0	0	0	0	0	0
HEA42	sputum	Enterobacter hormaechei	145	1	0	1	1	1	1	1	1	1	1	1	1	1	1	0	0	0	0	0	1	0	0	0	0	0	0	0	0	0	0	0
HEA45	sputum	Enterobacter hormaechei	171	1	0	1	1	1	1	1	1	0	0	0	1	1	0	1	0	1	1	0	0	0	0	0	0	0	0	0	0	0	0	0
HEA46	sputum	Enterobacter hormaechei	1120	1	1	1	1	1	1	1	1	1	1	1	1	1	1	0	0	0	0	0	0	0	0	0	0	0	0	0	0	0	0	0
HEA47	sputum	Enterobacter hormaechei	171	1	0	1	1	1	1	1	1	0	0	0	1	1	0	1	0	1	1	0	0	0	0	0	0	0	0	0	0	0	0	0
HEA48	urine	Enterobacter hormaechei	171	1	0	1	1	1	1	1	1	0	0	0	1	1	1	1	0	0	0	0	0	0	0	0	0	0	0	0	0	0	0	0
HEA49	Abdominal fluid	Enterobacter hormaechei	418	1	0	1	1	1	1	1	1	0	0	0	1	1	1	1	0	0	0	0	0	0	0	0	0	0	0	0	0	0	0	0
HEA51	sputum	Enterobacter hormaechei	2779	1	0	1	1	1	1	1	1	0	0	0	1	1	1	0	0	0	0	1	0	0	1	0	0	0	0	0	0	0	0	0
HEA52	urine	Enterobacter hormaechei	270	1	0	1	1	1	1	1	1	0	0	0	1	1	0	1	0	1	1	0	0	0	0	0	0	0	0	0	0	0	0	0
HEA53	sputum	Enterobacter hormaechei	114	1	0	1	1	1	1	1	1	0	0	0	0	1	1	0	0	0	0	0	0	0	0	1	0	0	0	0	0	0	0	0
HEA54	sputum	Enterobacter hormaechei	66	1	0	1	1	1	1	1	1	1	1	1	1	1	0	1	0	1	1	0	0	0	0	0	0	0	0	0	0	0	0	0
HEA55	sputum	Enterobacter hormaechei	78	1	0	1	1	1	1	1	1	0	0	0	1	1	0	0	0	0	1	1	1	0	0	0	0	0	0	0	0	0	0	0
HEA56	sputum	Enterobacter hormaechei	171	1	0	1	1	1	1	1	1	0	0	0	1	1	1	1	0	0	0	0	0	0	0	0	0	0	0	0	0	0	0	0
HEA57	sputum	Enterobacter hormaechei	2138	1	0	1	1	1	1	1	1	0	0	0	1	1	0	0	0	1	1	1	0	0	0	0	1	0	0	0	0	0	0	0
HEA59	sputum	Enterobacter hormaechei	420	1	0	1	1	1	1	1	0	0	0	0	1	1	1	0	0	0	0	0	0	0	0	0	0	1	0	0	0	0	0	0
HEA61	blood	Enterobacter hormaechei	1120	1	1	1	1	1	1	1	1	1	1	1	1	1	1	0	0	0	0	0	0	0	0	0	0	0	0	0	0	0	0	0
HEA62	sputum	Enterobacter hormaechei	92	1	0	1	1	1	1	1	1	0	0	0	1	1	1	0	0	0	0	0	0	0	0	1	0	0	0	0	0	0	0	0
HEA63	sputum	Enterobacter hormaechei	66	1	0	1	1	1	1	1	1	1	1	1	1	1	0	1	0	1	1	0	0	0	0	0	0	0	0	0	0	0	0	0
HEA64	blood	Enterobacter hormaechei	171	1	0	1	1	1	1	1	1	0	0	0	1	1	1	1	0	0	0	0	0	0	0	0	0	0	0	0	0	0	0	0
HEA65	blood	Enterobacter hormaechei	171	1	0	1	1	1	1	1	1	0	0	0	1	1	1	1	0	0	0	0	0	0	0	0	0	0	0	0	0	0	0	0
HEA66	sputum	Enterobacter hormaechei	171	1	0	1	1	1	1	1	1	0	0	0	1	1	1	1	0	0	0	0	0	0	0	0	0	0	0	0	0	0	0	0
HEA67	Cerebro-Spinal Fluid	Enterobacter asburiae	24	1	0	1	1	1	1	1	1	1	1	1	1	1	1	0	0	0	0	0	0	0	0	0	0	0	1	1	1	0	0	0
HEA68	sputum	Enterobacter hormaechei	336	1	0	1	1	1	1	1	1	1	1	1	1	1	0	0	0	1	1	0	0	0	0	0	1	0	0	0	0	0	0	0
HEA69	sputum	Enterobacter hormaechei	420	1	0	1	1	1	1	1	1	0	0	0	1	1	1	0	0	0	0	0	0	0	0	0	0	1	0	0	0	0	0	0
HEA70	sputum	Enterobacter hormaechei	171	1	0	1	1	1	1	1	1	0	0	0	1	1	0	1	0	0	1	0	0	0	0	0	0	0	0	0	0	0	0	0
HEA71	sputum	Enterobacter asburiae	25	1	0	1	1	1	1	1	1	1	1	1	1	1	0	0	0	1	1	1	0	0	0	0	0	0	0	0	0	1	0	0
HEA72	urine	Enterobacter hormaechei	420	1	0	1	1	1	1	1	1	0	0	0	1	1	1	0	0	0	0	0	0	0	0	0	0	1	0	0	0	0	0	0
HEA74	urine	Enterobacter hormaechei	66	1	0	1	1	1	1	1	1	1	1	1	1	1	0	1	0	1	1	0	0	0	0	0	0	0	0	0	0	0	0	0
HEA75	sputum	Enterobacter hormaechei	171	1	0	1	1	1	1	1	1	0	0	0	1	1	1	1	0	0	0	0	0	0	0	0	0	0	0	0	0	0	0	0
HEA76	sputum	Enterobacter hormaechei	171	1	0	1	1	1	1	1	1	0	0	0	1	1	0	1	0	0	1	0	0	0	0	0	0	0	0	0	0	0	0	0
HEA77	sputum	Enterobacter hormaechei	175	1	1	1	1	1	1	1	1	1	1	1	1	1	0	0	0	1	1	0	0	0	0	0	0	0	0	0	0	0	0	0
HEA78	urine	Enterobacter cloacae	93	1	1	1	1	1	1	1	1	0	0	0	1	1	1	0	0	0	0	0	0	0	0	0	0	0	0	0	0	0	0	0
HEA79	urine	Enterobacter hormaechei	171	1	0	1	1	1	1	1	1	0	0	0	1	1	0	1	0	1	1	0	0	0	0	0	0	0	0	0	0	0	0	0
HEA80	urine	Enterobacter hormaechei	171	1	0	1	1	1	1	1	1	0	0	0	1	1	0	1	0	0	1	0	0	0	0	0	0	0	0	0	0	0	0	0
HEA81	sputum	Enterobacter hormaechei	171	1	0	1	1	1	1	1	1	0	0	0	1	1	1	1	0	0	0	0	0	0	0	0	0	0	0	0	0	0	0	0
HEA82	urine	Enterobacter hormaechei	171	1	0	1	1	1	1	1	1	0	0	0	1	1	1	1	0	0	0	0	0	0	0	0	0	0	0	0	0	0	0	0
HEA83	pleural fluid	Enterobacter hormaechei	97	1	0	1	1	1	1	1	1	0	0	0	1	1	0	0	0	0	1	0	0	1	0	0	0	0	0	0	0	0	0	0
HEA84	Cerebro-Spinal Fluid	Enterobacter hormaechei	66	1	0	1	1	1	1	1	1	1	1	1	1	1	0	1	0	1	1	0	0	0	0	0	0	0	0	0	0	0	0	0
HEA85	blood	Enterobacter hormaechei	306	1	1	1	1	1	1	1	1	1	1	1	1	1	0	0	0	1	1	0	0	0	0	0	0	0	0	0	0	0	0	0
HEA86	blood	Enterobacter hormaechei	231	1	0	1	1	1	1	1	1	0	0	0	1	1	0	1	0	0	1	0	0	0	0	0	0	0	0	0	0	0	0	0
HEA87	urine	Enterobacter hormaechei	66	1	0	1	1	1	1	1	1	0	0	0	1	1	0	1	0	1	1	0	0	0	0	0	0	0	0	0	0	0	0	0
HEA88	urine	Enterobacter hormaechei	171	1	0	1	1	1	1	1	1	0	0	0	1	1	1	1	0	0	0	0	0	0	0	0	0	0	0	0	0	0	0	0
HEA89	sputum	Enterobacter hormaechei	171	1	0	1	1	1	1	1	1	0	0	0	1	1	0	1	0	1	1	0	0	0	0	0	0	0	0	0	0	0	0	0
HEA90	urine	Enterobacter hormaechei	171	1	0	1	1	1	1	1	1	0	0	0	1	1	1	1	0	0	0	0	0	0	0	0	0	0	0	0	0	0	0	0
HEA91	blood	Enterobacter hormaechei	527	1	0	1	1	1	1	1	1	0	0	0	1	1	1	0	0	0	0	1	0	0	0	1	0	0	0	0	0	0	0	0
HEA92	sputum	Enterobacter hormaechei	78	1	0	1	1	1	1	1	1	0	0	0	1	1	0	0	0	0	1	1	1	0	0	0	0	0	0	0	0	0	0	0
HEA94	sputum	Enterobacter hormaechei	1119	1	0	1	1	1	1	1	1	0	0	0	1	1	0	0	0	1	1	1	0	0	1	0	0	0	0	0	0	0	0	0
HEA96	blood	Enterobacter hormaechei	1120	1	1	1	1	1	1	1	1	1	1	1	1	1	1	0	0	0	0	0	0	0	0	0	0	0	0	0	0	0	0	0
HEA97	Pus	Enterobacter hormaechei	171	1	0	1	1	1	1	1	1	0	0	0	1	1	0	1	0	1	1	0	0	0	0	0	0	0	0	0	0	0	0	0
HEA98	sputum	Enterobacter hormaechei	97	1	0	1	1	1	1	1	1	0	0	0	1	1	1	0	0	0	0	0	0	1	0	0	0	0	0	0	0	0	0	0
HEA99	urine	Enterobacter hormaechei	148	1	1	1	1	1	1	1	1	1	1	1	1	1	0	0	0	0	1	0	0	0	0	0	0	0	0	0	0	0	0	0
HEA100	sputum	Enterobacter hormaechei	143	1	0	1	1	1	1	1	1	0	0	0	1	1	0	1	0	1	1	0	0	0	0	0	0	0	0	0	0	0	0	0
HEA101	sputum	Enterobacter hormaechei	78	1	0	1	1	1	1	1	1	0	0	0	1	1	0	0	0	1	1	1	1	0	0	0	0	0	0	0	0	0	0	0
HEA102	urine	Enterobacter hormaechei	420	1	0	1	1	1	1	1	1	1	1	1	1	1	1	0	0	0	0	1	0	0	0	0	0	1	0	0	0	0	0	0
HEA103	sputum	Enterobacter hormaechei	527	1	0	1	1	1	1	1	1	0	0	0	1	1	0	0	0	1	1	1	0	0	0	1	0	0	0	0	0	0	0	0
HEA104	blood	Enterobacter hormaechei	127	1	0	1	1	1	1	1	1	0	0	0	1	1	1	0	0	1	0	0	0	0	0	1	0	0	0	0	0	0	0	0
HEA105	sputum	Enterobacter hormaechei	171	1	0	1	1	1	1	1	1	0	0	0	1	1	0	1	0	1	1	0	0	0	0	0	0	0	0	0	0	0	0	0
HEA106	sputum	Enterobacter hormaechei	171	1	0	1	1	1	1	1	1	0	0	0	1	1	1	1	0	0	0	0	0	0	0	0	0	0	0	0	0	0	0	0
HEA108	Cerebro-Spinal Fluid	Enterobacter hormaechei	143	1	0	1	1	1	1	1	1	0	0	0	1	1	1	1	0	0	0	0	0	0	0	0	0	0	0	0	0	0	0	0
HEA109	bile	Enterobacter hormaechei	270	1	0	1	1	1	1	1	1	0	0	0	1	1	0	1	0	0	1	0	0	0	0	0	0	0	0	0	0	0	0	0
HEA110	sputum	Enterobacter hormaechei	78	1	0	1	1	1	1	1	1	0	0	0	1	1	0	0	0	0	1	1	1	0	0	0	0	0	0	0	0	0	0	0
HEA111	Pus	Enterobacter asburiae	25	1	0	1	1	1	1	1	1	1	1	1	1	1	0	0	0	1	1	0	0	0	0	0	0	0	0	0	0	1	1	0
HEA112	blood	Enterobacter hormaechei	171	1	0	1	1	1	1	1	1	0	0	0	1	1	1	1	0	0	0	0	0	0	0	0	0	0	0	0	0	0	0	0
HEA113	sputum	Enterobacter hormaechei	78	1	0	1	1	1	1	1	1	0	0	0	1	1	0	0	0	0	1	1	1	0	0	0	0	0	0	0	0	0	0	0
HEA114	urine	Enterobacter hormaechei	171	1	0	1	1	1	1	1	1	0	0	0	1	1	1	1	0	0	0	0	0	0	0	0	0	0	0	0	0	0	0	0
HEA115	sputum	Enterobacter hormaechei	171	1	0	1	1	1	1	1	1	0	0	0	1	1	1	1	0	0	0	0	0	0	0	0	0	0	0	0	0	0	0	0
HEA116	blood	Enterobacter hormaechei	78	1	0	1	1	1	1	1	1	0	0	0	1	1	0	0	0	0	1	1	1	0	0	0	0	0	0	0	0	0	0	0
HEA117	sputum	Enterobacter hormaechei	171	1	0	1	1	1	1	1	1	0	0	0	1	1	0	1	0	0	1	0	0	0	0	0	0	0	0	0	0	0	0	0
HEA118	sputum	Enterobacter hormaechei	171	1	0	1	1	1	1	1	1	0	0	0	1	1	1	1	0	0	0	0	0	0	0	0	0	0	0	0	0	0	0	0
HEA119	urine	Enterobacter hormaechei	171	1	0	1	1	1	1	1	1	0	0	0	1	1	1	1	0	0	0	0	0	0	0	0	0	0	0	0	0	0	0	0
HEA120	sputum	Enterobacter hormaechei	171	1	0	1	1	1	1	1	1	0	0	0	1	1	0	1	0	0	1	0	0	0	0	0	0	0	0	0	0	0	0	0
HEA121	urine	Enterobacter hormaechei	171	1	0	1	1	1	1	1	1	0	0	0	1	1	0	1	0	1	1	0	0	0	0	0	0	0	0	0	0	0	0	0
HEA122	sputum	Enterobacter hormaechei	420	1	0	1	1	1	1	1	1	0	0	0	1	1	1	0	0	0	0	0	0	0	0	0	0	1	0	0	0	0	0	0
HEA123	sputum	Enterobacter hormaechei	171	1	0	1	1	1	1	1	1	0	0	0	1	1	0	1	0	0	1	0	0	0	0	0	0	0	0	0	0	0	0	0
HEA124	blood	Enterobacter asburiae	252	1	0	1	1	1	1	1	1	1	1	1	1	1	0	0	0	1	1	1	0	0	0	0	0	0	0	0	0	0	0	1
HEA125	sputum	Enterobacter hormaechei	171	1	0	1	1	1	1	1	1	0	0	0	1	1	1	1	0	0	0	0	0	0	0	0	0	0	0	0	0	0	0	0
HEA126	broncho-alveolar lavage	Enterobacter cloacae	414	1	0	1	1	1	1	1	1	1	1	1	1	1	0	0	1	1	1	0	0	0	0	0	0	0	0	0	0	0	0	0
HEA129	urine	Enterobacter hormaechei	171	1	0	1	1	1	1	1	1	0	0	0	1	1	0	1	0	0	1	0	0	0	0	0	0	0	0	0	0	0	0	0
HEA130	urine	Enterobacter hormaechei	1120	1	1	1	1	1	1	1	1	1	1	1	1	1	1	0	0	0	0	0	0	0	0	0	0	0	0	0	0	0	0	0
HEA132	urine	Enterobacter hormaechei	1120	1	1	1	1	1	1	1	1	1	1	1	1	1	1	0	0	0	0	0	0	0	0	0	0	0	0	0	0	0	0	0
HEA134	sputum	Enterobacter hormaechei	66	1	0	1	1	1	1	1	1	1	1	1	1	1	0	1	0	1	1	0	0	0	0	0	0	0	0	0	1	0	0	0
HEA135	urine	Enterobacter hormaechei	171	1	0	1	1	1	1	1	1	0	0	0	1	1	0	1	0	0	1	0	0	0	0	0	0	0	0	0	0	0	0	0
