# Supplementary material for: Molecular epidemiology and genomic evolution mechanism of carbapenemase-resistant Enterobacter cloacae complex in Northeast China from July 2019 to March 2025
Source: Front Microbiol. 2026 Mar 23;17:1767690. doi: 10.3389/fmicb.2026.1767690 (PMC13050955; doi:10.3389/fmicb.2026.1767690)
Supplement: Supplementary file 2 [file Table_2.xlsx]

## Sheet: Sheet1
Strain ID	NUM_FOUND	IncFIB(S)	IncFII(S)	IncM1	IncR	IncX3	IncFIA(HI1)	Col(pHAD28)	IncFIB(K)	IncHI2	IncHI2A	IncFIB(pQil)	IncC	IncFII(Yp)	Col440I	IncFII(pSDP9R)	IncFIB(pHCM2)	IncFIB(pECLA)	IncFII(pECLA)	IncM2	IncHI1A(NDM-CIT)	IncHI1B(pNDM-CIT)	IncN3	pKP1433	ColRNAI	IncP1	IncFII(pHN7A8)	IncHI1B(pNDM-MAR)	repB	IncP6	Col440II
HEA1	5	98.91	100	99.59	100	100	.	.	.	.	.	.	.	.	.	.	.	.	.	.	.	.	.	.	.	.	.	.	.	.	.
HEA10	4	98.8	.	.	100	100	98.77	.	.	.	.	.	.	.	.	.	.	.	.	.	.	.	.	.	.	.	.	.	.	.	.
HEA100	4	.	.	.	.	.	.	96.12	98.75	100	100	.	.	.	.	.	.	.	.	.	.	.	.	.	.	.	.	.	.	.	.
HEA101	2	.	.	.	.	.	.	96.12	98.75	.	.	.	.	.	.	.	.	.	.	.	.	.	.	.	.	.	.	.	.	.	.
HEA102	2	.	.	.	.	100	.	96.12	.	.	.	.	.	.	.	.	.	.	.	.	.	.	.	.	.	.	.	.	.	.	.
HEA103	3	.	.	.	.	.	.	96.12	.	100	100	.	.	.	.	.	.	.	.	.	.	.	.	.	.	.	.	.	.	.	.
HEA104	6	.	.	.	100	100	98.45	96.12	.	100	100	.	.	.	.	.	.	.	.	.	.	.	.	.	.	.	.	.	.	.	.
HEA105	3	.	.	.	100	100	.	.	.	.	.	99.86	.	.	.	.	.	.	.	.	.	.	.	.	.	.	.	.	.	.	.
HEA106	2	.	.	.	.	100	.	96.12	.	.	.	.	.	.	.	.	.	.	.	.	.	.	.	.	.	.	.	.	.	.	.
HEA107	7	.	.	.	99.6	.	99.23	96.12	98.93	100	100	.	100	.	.	.	.	.	.	.	.	.	.	.	.	.	.	.	.	.	.
HEA108	4	.	.	.	.	100	.	96.12	98.75	.	.	.	.	99.57	.	.	.	.	.	.	.	.	.	.	.	.	.	.	.	.	.
HEA109	4	.	.	.	.	.	.	96.12	.	100	.	.	.	.	95.61	100	.	.	.	.	.	.	.	.	.	.	.	.	.	.	.
HEA11	4	98.91	100	.	100	100	.	.	.	.	.	.	.	.	.	.	.	.	.	.	.	.	.	.	.	.	.	.	.	.	.
HEA110	4	.	.	.	.	.	.	96.12	98.75	.	.	.	.	99.57	.	.	98.63	.	.	.	.	.	.	.	.	.	.	.	.	.	.
HEA111	3	.	.	.	.	.	.	.	.	100	100	.	100	.	.	.	.	.	.	.	.	.	.	.	.	.	.	.	.	.	.
HEA112	4	.	.	.	.	100	.	96.12	.	100	100	.	.	.	.	.	.	.	.	.	.	.	.	.	.	.	.	.	.	.	.
HEA113	4	.	.	.	.	.	.	96.12	98.75	.	.	.	.	99.57	.	.	98.63	.	.	.	.	.	.	.	.	.	.	.	.	.	.
HEA114	2	.	.	.	.	100	.	96.12	.	.	.	.	.	.	.	.	.	.	.	.	.	.	.	.	.	.	.	.	.	.	.
HEA115	4	.	.	.	.	100	.	96.12	.	100	100	.	.	.	.	.	.	.	.	.	.	.	.	.	.	.	.	.	.	.	.
HEA116	2	.	.	.	.	.	.	96.12	98.75	.	.	.	.	.	.	.	.	.	.	.	.	.	.	.	.	.	.	.	.	.	.
HEA117	2	.	.	.	.	100	.	96.12	.	.	.	.	.	.	.	.	.	.	.	.	.	.	.	.	.	.	.	.	.	.	.
HEA118	4	.	.	.	.	100	.	96.12	.	100	100	.	.	.	.	.	.	.	.	.	.	.	.	.	.	.	.	.	.	.	.
HEA119	4	.	.	.	.	100	.	96.12	.	100	100	.	.	.	.	.	.	.	.	.	.	.	.	.	.	.	.	.	.	.	.
HEA12	4	98.96	100	.	100	100	.	.	.	.	.	.	.	.	.	.	.	.	.	.	.	.	.	.	.	.	.	.	.	.	.
HEA120	2	.	.	.	.	100	.	96.12	.	.	.	.	.	.	.	.	.	.	.	.	.	.	.	.	.	.	.	.	.	.	.
HEA121	4	.	.	.	.	100	.	96.12	.	100	100	.	.	.	.	.	.	.	.	.	.	.	.	.	.	.	.	.	.	.	.
HEA122	4	.	.	.	.	100	.	96.12	.	100	100	.	.	.	.	.	.	.	.	.	.	.	.	.	.	.	.	.	.	.	.
HEA123	2	.	.	.	.	100	.	96.12	.	.	.	.	.	.	.	.	.	.	.	.	.	.	.	.	.	.	.	.	.	.	.
HEA124	4	.	.	.	.	.	.	.	.	100	100	.	.	.	.	.	.	100	99.87	.	.	.	.	.	.	.	.	.	.	.	.
HEA125	2	.	.	.	.	100	.	96.12	.	.	.	.	.	.	.	.	.	.	.	.	.	.	.	.	.	.	.	.	.	.	.
HEA126	1	.	.	.	.	.	.	.	.	.	.	.	100	.	.	.	.	.	.	.	.	.	.	.	.	.	.	.	.	.	.
HEA127	2	.	.	.	.	.	.	.	.	.	.	.	.	.	.	.	.	100	99.87	.	.	.	.	.	.	.	.	.	.	.	.
HEA129	2	.	.	.	.	100	.	96.12	.	.	.	.	.	.	.	.	.	.	.	.	.	.	.	.	.	.	.	.	.	.	.
HEA13	4	98.91	100	.	.	100	.	96.12	.	.	.	.	.	.	.	.	.	.	.	.	.	.	.	.	.	.	.	.	.	.	.
HEA130	2	.	.	.	100	100	.	.	.	.	.	.	.	.	.	.	.	.	.	.	.	.	.	.	.	.	.	.	.	.	.
HEA132	3	.	.	.	100	100	.	.	.	.	.	.	.	99.44	.	.	.	.	.	.	.	.	.	.	.	.	.	.	.	.	.
HEA134	3	.	.	.	.	.	.	96.12	.	100	100	.	.	.	.	.	.	.	.	.	.	.	.	.	.	.	.	.	.	.	.
HEA135	2	.	.	.	.	100	.	96.12	.	.	.	.	.	.	.	.	.	.	.	.	.	.	.	.	.	.	.	.	.	.	.
HEA14	4	98.91	100	.	100	100	.	.	.	.	.	.	.	.	.	.	.	.	.	.	.	.	.	.	.	.	.	.	.	.	.
HEA16	3	.	100	.	100	100	.	.	.	.	.	.	.	.	.	.	.	.	.	.	.	.	.	.	.	.	.	.	.	.	.
HEA18	8	98.91	100	.	.	100	.	.	.	100	100	.	100	.	.	.	97.06	.	.	96.55	.	.	.	.	.	.	.	.	.	.	.
HEA19	4	.	100	.	.	100	.	.	.	.	.	.	.	.	.	.	.	.	.	.	100	99.26	.	.	.	.	.	.	.	.	.
HEA2	5	99.01	100	.	100	100	.	96.12	.	.	.	.	.	.	.	.	.	.	.	.	.	.	.	.	.	.	.	.	.	.	.
HEA20	5	98.91	100	99.59	100	100	.	.	.	.	.	.	.	.	.	.	.	.	.	.	.	.	.	.	.	.	.	.	.	.	.
HEA21	3	.	99.58	.	100	100	.	.	.	.	.	.	.	.	.	.	.	.	.	.	.	.	.	.	.	.	.	.	.	.	.
HEA22	4	98.91	100	.	100	100	.	.	.	.	.	.	.	.	.	.	.	.	.	.	.	.	.	.	.	.	.	.	.	.	.
HEA24	4	98.91	100	.	100	100	.	.	.	.	.	.	.	.	.	.	.	.	.	.	.	.	.	.	.	.	.	.	.	.	.
HEA25	4	98.8	100	.	100	100	.	.	.	.	.	.	.	.	.	.	.	.	.	.	.	.	.	.	.	.	.	.	.	.	.
HEA26	5	98.91	.	.	100	100	98.45	.	.	.	.	.	.	.	.	.	.	99.82	.	.	.	.	.	.	.	.	.	.	.	.	.
HEA27	4	98.91	100	.	100	100	.	.	.	.	.	.	.	.	.	.	.	.	.	.	.	.	.	.	.	.	.	.	.	.	.
HEA28	6	98.91	100	.	.	.	.	96.12	.	100	100	.	.	.	.	.	.	.	.	.	.	.	100	.	.	.	.	.	.	.	.
HEA29	5	.	100	99.59	.	.	.	96.12	.	.	.	.	.	.	.	.	.	100	100	.	.	.	.	.	.	.	.	.	.	.	.
HEA3	2	.	.	.	.	100	.	96.12	.	.	.	.	.	.	.	.	.	.	.	.	.	.	.	.	.	.	.	.	.	.	.
HEA30	2	98.89	.	.	.	100	.	.	.	.	.	.	.	.	.	.	.	.	.	.	.	.	.	.	.	.	.	.	.	.	.
HEA31	2	.	.	.	100	100	.	.	.	.	.	.	.	.	.	.	.	.	.	.	.	.	.	.	.	.	.	.	.	.	.
HEA32	2	.	.	.	100	100	.	.	.	.	.	.	.	.	.	.	.	.	.	.	.	.	.	.	.	.	.	.	.	.	.
HEA33	5	.	.	99.59	.	100	98.45	.	.	.	.	.	.	99.57	.	.	.	99.82	.	.	.	.	.	.	.	.	.	.	.	.	.
HEA34	3	.	.	.	.	100	.	.	.	100	100	.	.	.	.	.	.	.	.	.	.	.	.	.	.	.	.	.	.	.	.
HEA35	3	.	.	.	.	.	.	96.12	.	100	100	.	.	.	.	.	.	.	.	.	.	.	.	.	.	.	.	.	.	.	.
HEA36	2	.	.	.	.	100	.	96.12	.	.	.	.	.	.	.	.	.	.	.	.	.	.	.	.	.	.	.	.	.	.	.
HEA37	2	.	.	99.59	.	.	.	96.12	.	.	.	.	.	.	.	.	.	.	.	.	.	.	.	.	.	.	.	.	.	.	.
HEA38	2	.	.	.	100	100	.	.	.	.	.	.	.	.	.	.	.	.	.	.	.	.	.	.	.	.	.	.	.	.	.
HEA39	2	.	.	.	.	100	.	96.12	.	.	.	.	.	.	.	.	.	.	.	.	.	.	.	.	.	.	.	.	.	.	.
HEA4	3	.	100	.	100	100	.	.	.	.	.	.	.	.	.	.	.	.	.	.	.	.	.	.	.	.	.	.	.	.	.
HEA40	2	.	.	.	100	100	.	.	.	.	.	.	.	.	.	.	.	.	.	.	.	.	.	.	.	.	.	.	.	.	.
HEA41	2	.	.	.	100	100	.	.	.	.	.	.	.	.	.	.	.	.	.	.	.	.	.	.	.	.	.	.	.	.	.
HEA42	5	.	.	.	.	100	.	96.12	.	100	100	.	.	.	.	.	.	.	.	.	.	.	.	99.71	.	.	.	.	.	.	.
HEA43	2	.	.	99.59	.	.	.	.	.	.	.	.	100	.	.	.	.	.	.	.	.	.	.	.	.	.	.	.	.	.	.
HEA44	6	.	.	.	100	.	.	.	.	.	.	.	100	.	.	.	97.26	100	100	.	.	.	100	.	.	.	.	.	.	.	.
HEA45	2	.	.	.	.	100	.	96.12	.	.	.	.	.	.	.	.	.	.	.	.	.	.	.	.	.	.	.	.	.	.	.
HEA46	2	.	.	.	100	100	.	.	.	.	.	.	.	.	.	.	.	.	.	.	.	.	.	.	.	.	.	.	.	.	.
HEA47	3	.	.	.	.	.	.	96.12	.	.	.	.	.	.	.	.	.	.	.	.	.	.	.	.	98.46	100	.	.	.	.	.
HEA48	3	.	.	.	.	100	.	96.12	.	.	.	.	100	.	.	.	.	.	.	.	.	.	.	.	.	.	.	.	.	.	.
HEA49	5	.	.	.	100	100	.	.	.	.	.	.	.	.	.	.	97.26	100	100	.	.	.	.	.	.	.	.	.	.	.	.
HEA5	2	.	.	.	100	100	.	.	.	.	.	.	.	.	.	.	.	.	.	.	.	.	.	.	.	.	.	.	.	.	.
HEA51	3	.	.	.	.	100	.	.	.	.	.	.	.	.	.	.	.	100	99.73	.	.	.	.	.	.	.	.	.	.	.	.
HEA52	3	.	.	.	.	.	.	96.12	.	100	.	.	.	.	95.61	.	.	.	.	.	.	.	.	.	.	.	.	.	.	.	.
HEA53	3	.	.	.	.	100	.	.	.	100	100	.	.	.	.	.	.	.	.	.	.	.	.	.	.	.	.	.	.	.	.
HEA54	3	.	.	.	.	.	.	96.12	.	100	100	.	.	.	.	.	.	.	.	.	.	.	.	.	.	.	.	.	.	.	.
HEA55	3	.	.	.	.	.	.	96.12	98.75	.	.	.	.	99.57	.	.	.	.	.	.	.	.	.	.	.	.	.	.	.	.	.
HEA56	2	.	.	.	.	100	.	96.12	.	.	.	.	.	.	.	.	.	.	.	.	.	.	.	.	.	.	.	.	.	.	.
HEA57	4	.	.	.	99.6	.	.	96.12	.	100	100	.	.	.	.	.	.	.	.	.	.	.	.	.	.	.	.	.	.	.	.
HEA59	4	.	.	.	.	100	.	96.12	.	100	100	.	.	.	.	.	.	.	.	.	.	.	.	.	.	.	.	.	.	.	.
HEA6	3	.	.	.	100	100	.	96.12	.	.	.	.	.	.	.	.	.	.	.	.	.	.	.	.	.	.	.	.	.	.	.
HEA61	3	.	.	.	100	100	.	96.12	.	.	.	.	.	.	.	.	.	.	.	.	.	.	.	.	.	.	.	.	.	.	.
HEA62	4	.	.	.	.	100	.	96.12	.	.	.	.	.	.	.	.	.	100	100	.	.	.	.	.	.	.	.	.	.	.	.
HEA63	3	.	.	.	.	.	.	96.12	.	100	100	.	.	.	.	.	.	.	.	.	.	.	.	.	.	.	.	.	.	.	.
HEA64	4	.	.	.	.	100	.	96.12	.	100	100	.	.	.	.	.	.	.	.	.	.	.	.	.	.	.	.	.	.	.	.
HEA65	2	.	.	.	.	100	.	96.12	.	.	.	.	.	.	.	.	.	.	.	.	.	.	.	.	.	.	.	.	.	.	.
HEA66	2	.	.	.	.	100	.	96.12	.	.	.	.	.	.	.	.	.	.	.	.	.	.	.	.	.	.	.	.	.	.	.
HEA67	4	.	.	.	.	100	.	.	.	.	.	.	.	.	.	.	.	100	100	.	.	.	.	.	.	.	.	.	.	99.88	.
HEA68	3	.	.	.	.	.	.	96.12	.	100	100	.	.	.	.	.	.	.	.	.	.	.	.	.	.	.	.	.	.	.	.
HEA69	4	.	.	.	.	100	.	96.12	.	100	100	.	.	.	.	.	.	.	.	.	.	.	.	.	.	.	.	.	.	.	.
HEA7	5	98.8	100	99.59	100	100	.	.	.	.	.	.	.	.	.	.	.	.	.	.	.	.	.	.	.	.	.	.	.	.	.
HEA70	2	.	.	.	.	100	.	96.12	.	.	.	.	.	.	.	.	.	.	.	.	.	.	.	.	.	.	.	.	.	.	.
HEA71	4	.	.	.	.	.	.	.	.	100	100	.	.	.	.	.	.	100	99.73	.	.	.	.	.	.	.	.	.	.	.	.
HEA72	4	.	.	.	.	100	.	96.12	.	100	100	.	.	.	.	.	.	.	.	.	.	.	.	.	.	.	.	.	.	.	.
HEA74	3	.	.	.	.	.	.	96.12	.	100	100	.	.	.	.	.	.	.	.	.	.	.	.	.	.	.	.	.	.	.	.
HEA75	3	.	.	.	.	100	.	96.12	.	.	.	.	100	.	.	.	.	.	.	.	.	.	.	.	.	.	.	.	.	.	.
HEA76	4	.	.	.	100	100	.	96.12	.	.	.	99.86	.	.	.	.	.	.	.	.	.	.	.	.	.	.	.	.	.	.	.
HEA77	3	.	.	.	.	100	.	.	.	100	100	.	.	.	.	.	.	.	.	.	.	.	.	.	.	.	.	.	.	.	.
HEA78	3	.	.	.	100	100	.	.	.	.	.	.	.	.	95.61	.	.	.	.	.	.	.	.	.	.	.	.	.	.	.	.
HEA79	2	.	.	.	.	100	.	96.12	.	.	.	.	.	.	.	.	.	.	.	.	.	.	.	.	.	.	.	.	.	.	.
HEA8	3	98.66	100	.	.	.	.	.	.	.	.	.	100	.	.	.	.	.	.	.	.	.	.	.	.	.	.	.	.	.	.
HEA80	2	.	.	.	.	100	.	96.12	.	.	.	.	.	.	.	.	.	.	.	.	.	.	.	.	.	.	.	.	.	.	.
HEA81	2	.	.	.	.	100	.	96.12	.	.	.	.	.	.	.	.	.	.	.	.	.	.	.	.	.	.	.	.	.	.	.
HEA82	2	.	.	.	.	100	.	96.12	.	.	.	.	.	.	.	.	.	.	.	.	.	.	.	.	.	.	.	.	.	.	.
HEA83	3	.	.	.	100	100	98.45	.	.	.	.	.	.	.	.	.	.	.	.	.	.	.	.	.	.	.	.	.	.	.	.
HEA84	4	.	.	.	.	.	.	96.12	.	100	100	.	.	.	.	.	.	.	97.32	.	.	.	.	.	.	.	.	.	.	.	.
HEA85	3	.	.	.	.	.	.	96.12	.	.	.	.	.	.	.	.	.	100	100	.	.	.	.	.	.	.	.	.	.	.	.
HEA86	3	.	.	.	.	.	.	.	.	.	.	.	.	.	95.61	100	.	.	.	.	.	.	.	.	.	.	.	.	.	.	98.58
HEA87	3	.	.	.	.	.	.	96.12	.	100	100	.	.	.	.	.	.	.	.	.	.	.	.	.	.	.	.	.	.	.	.
HEA88	2	.	.	.	.	100	.	96.12	.	.	.	.	.	.	.	.	.	.	.	.	.	.	.	.	.	.	.	.	.	.	.
HEA89	2	.	.	.	.	100	.	96.12	.	.	.	.	.	.	.	.	.	.	.	.	.	.	.	.	.	.	.	.	.	.	.
HEA9	4	.	100	.	.	.	.	96.12	98.75	.	.	.	.	99.57	.	.	.	.	.	.	.	.	.	.	.	.	.	.	.	.	.
HEA90	2	.	.	.	.	100	.	96.12	.	.	.	.	.	.	.	.	.	.	.	.	.	.	.	.	.	.	.	.	.	.	.
HEA91	4	.	.	.	.	100	.	96.12	.	.	.	.	.	.	.	.	.	100	99.6	.	.	.	.	.	.	.	.	.	.	.	.
HEA92	3	.	.	.	.	.	.	96.12	98.75	.	.	.	.	99.57	.	.	.	.	.	.	.	.	.	.	.	.	.	.	.	.	.
HEA94	2	.	.	.	.	.	.	96.12	.	.	.	.	.	.	.	.	.	.	.	.	.	.	.	99.71	.	.	.	.	.	.	.
HEA96	2	.	.	.	100	100	.	.	.	.	.	.	.	.	.	.	.	.	.	.	.	.	.	.	.	.	.	.	.	.	.
HEA97	2	.	.	.	.	100	.	96.12	.	.	.	.	.	.	.	.	.	.	.	.	.	.	.	.	.	.	.	.	.	.	.
HEA98	4	.	.	.	100	100	98.19	.	.	.	.	.	.	.	.	.	.	99.82	.	.	.	.	.	.	.	.	.	.	.	.	.
HEA99	4	.	.	.	.	.	.	96.12	.	100	100	.	.	.	.	.	98.4	.	.	.	.	.	.	.	.	.	.	.	.	.	.
