# Supplementary material for: Molecular epidemiology and genomic evolution mechanism of carbapenemase-resistant Enterobacter cloacae complex in Northeast China from July 2019 to March 2025
Source: Front Microbiol. 2026 Mar 23;17:1767690. doi: 10.3389/fmicb.2026.1767690 (PMC13050955; doi:10.3389/fmicb.2026.1767690)
Supplement: Supplementary file 3 [file Table_3.xlsx]

## Sheet: Sheet1
Strain ID	Carbapenemase Detection Kit (Colloidal Gold Method)	β-lactamase (CARD database)
HEA1	NDM	NDM-5
HEA2	NDM	NDM-5
HEA3	NDM	NDM-5
HEA4	NDM	NDM-5
HEA5	NDM	NDM-5
HEA6	NDM	NDM-5
HEA7	NDM	NDM-5
HEA8	NDM	NDM-1
HEA9	NDM	NDM-1
HEA10	NDM	NDM-5
HEA11	NDM	NDM-5
HEA12	NDM	NDM-5
HEA13	NDM	NDM-5
HEA14	NDM	NDM-5
HEA16	NDM	NDM-5
HEA18	NDM	NDM-5
HEA19	NDM	NDM-1
HEA20	NDM	NDM-5
HEA21	NDM	NDM-5
HEA22	NDM	NDM-5
HEA24	NDM	NDM-5
HEA25	NDM	NDM-5
HEA26	NDM	NDM-5
HEA27	NDM	NDM-5
HEA28	IMP	IMP-8
HEA29	IMP	IMP-8
HEA30	NDM	NDM-1
HEA31	NDM	NDM-5
HEA32	NDM	NDM-5
HEA33	NDM	NDM-5
HEA34	NDM	NDM-5
HEA35	NDM	NDM-1
HEA36	NDM	NDM-5
HEA37	IMP	IMP-8
HEA38	NDM	NDM-5
HEA39	NDM	NDM-5
HEA40	NDM	NDM-5
HEA41	NDM	NDM-5
HEA42	NDM	NDM-5
HEA43	IMP	IMP-8
HEA44	IMP	IMP-8
HEA45	NDM	NDM-1
HEA46	NDM	NDM-5
HEA47	NDM	NDM-1
HEA48	NDM	NDM-5
HEA49	NDM	NDM-5
HEA51	NDM	NDM-5
HEA52	NDM	NDM-1
HEA53	NDM	NDM-5
HEA54	NDM	NDM-1
HEA55	NDM	NDM-1
HEA56	NDM	NDM-5
HEA57	NDM	NDM-1
HEA59	NDM	NDM-5
HEA61	NDM	NDM-5
HEA62	NDM	NDM-5
HEA63	NDM	NDM-1
HEA64	NDM	NDM-5
HEA65	NDM	NDM-5
HEA66	NDM	NDM-5
HEA67	KPC/NDM	KPC-2/NDM-5
HEA68	NDM	NDM-1
HEA69	NDM	NDM-5
HEA70	NDM	NDM-1
HEA71	NDM	NDM-1
HEA72	NDM	NDM-5
HEA74	NDM	NDM-1
HEA75	NDM	NDM-5
HEA76	NDM	NDM-1
HEA77	NDM	NDM-1
HEA78	NDM	NDM-5
HEA79	NDM	NDM-1
HEA80	NDM	NDM-1
HEA81	NDM	NDM-5
HEA82	NDM	NDM-5
HEA83	NDM	NDM-1
HEA84	NDM	NDM-1
HEA85	NDM	NDM-1
HEA86	NDM	NDM-1
HEA87	NDM	NDM-1
HEA88	NDM	NDM-5
HEA89	NDM	NDM-1
HEA90	NDM	NDM-5
HEA91	NDM	NDM-5
HEA92	NDM	NDM-1
HEA94	NDM	NDM-1
HEA96	NDM	NDM-5
HEA97	NDM	NDM-1
HEA98	NDM	NDM-5
HEA99	NDM	NDM-1
HEA100	NDM	NDM-1
HEA101	NDM	NDM-1
HEA102	NDM	NDM-5
HEA103	NDM	NDM-1
HEA104	NDM	NDM-5
HEA105	NDM	NDM-1
HEA106	NDM	NDM-5
HEA107	IMP	IMP-26
HEA108	NDM	NDM-5
HEA109	NDM	NDM-1
HEA110	NDM	NDM-1
HEA111	NDM	NDM-1
HEA112	NDM	NDM-5
HEA113	NDM	NDM-1
HEA114	NDM	NDM-5
HEA115	NDM	NDM-5
HEA116	NDM	NDM-1
HEA117	NDM	NDM-1
HEA118	NDM	NDM-5
HEA119	NDM	NDM-5
HEA120	NDM	NDM-1
HEA121	NDM	NDM-1
HEA122	NDM	NDM-5
HEA123	NDM	NDM-1
HEA124	NDM	NDM-1
HEA125	NDM	NDM-5
HEA126	NDM	NDM-1
HEA127	IMP/KPC	IMP-8/KPC-2
HEA129	NDM	NDM-1
HEA130	NDM	NDM-5
HEA132	NDM	NDM-5
HEA134	NDM	NDM-1
HEA135	NDM	NDM-1
