# Supplementary material for: Molecular epidemiology and genomic evolution mechanism of carbapenemase-resistant Enterobacter cloacae complex in Northeast China from July 2019 to March 2025
Source: Front Microbiol. 2026 Mar 23;17:1767690. doi: 10.3389/fmicb.2026.1767690 (PMC13050955; doi:10.3389/fmicb.2026.1767690)
Supplement: Supplementary file 4 [file Table_4.xlsx]

## Sheet: Sheet1
Strain ID	Contig_ID	length	GC
HEA1	NODE_318_length_3315_cov_511.219580	3315	61.99
HEA2	NODE_59_length_3688_cov_304.667405	3688	61.12
HEA3	NODE_23_length_43562_cov_862.164861	43562	46.34
HEA4	NODE_49_length_3315_cov_247.572576	3315	61.99
HEA5	NODE_46_length_3315_cov_277.659049	3315	61.99
HEA6	NODE_42_length_3320_cov_385.169904	3320	61.96
HEA7	NODE_47_length_3315_cov_304.717109	3315	61.99
HEA8	NODE_57_length_15110_cov_235.614315	15110	55.47
HEA9	NODE_52_length_4158_cov_124.332026	4158	57.02
HEA10	NODE_40_length_3529_cov_486.706257	3529	61.58
HEA11	NODE_41_length_7945_cov_252.263981	7945	63.76
HEA12	NODE_381_length_3315_cov_636.533663	3315	61.99
HEA13	NODE_427_length_3320_cov_411.631514	3320	61.96
HEA14	NODE_55_length_3316_cov_1044.305959	3316	62
HEA16	NODE_41_length_5622_cov_1152.329847	5622	55.14
HEA18	NODE_53_length_3320_cov_411.506321	3320	61.96
HEA19	NODE_32_length_45114_cov_354.551125	45114	47.07
HEA20	NODE_48_length_5622_cov_1253.251398	5622	55.14
HEA21	NODE_44_length_3320_cov_2202.740981	3320	61.96
HEA22	NODE_33_length_8857_cov_981.270501	8857	53.51
HEA24	NODE_214_length_3315_cov_420.501853	3315	61.99
HEA25	NODE_54_length_3315_cov_364.566399	3315	61.99
HEA26	NODE_36_length_43563_cov_519.828703	43563	46.33
HEA27	NODE_44_length_7771_cov_1234.371978	7771	55.86
HEA30	NODE_31_length_10181_cov_673.056314	10181	59.95
HEA31	NODE_32_length_8859_cov_409.844455	8859	53.48
HEA32	NODE_32_length_8859_cov_444.973696	8859	53.49
HEA33	NODE_74_length_3388_cov_668.511024	3388	61.66
HEA34	NODE_73_length_3317_cov_555.127160	3317	61.98
HEA35	NODE_41_length_5750_cov_161.513661	5750	57.32
HEA36	NODE_23_length_42804_cov_529.342804	42804	46.49
HEA38	NODE_39_length_8859_cov_277.140742	8859	53.49
HEA39	NODE_23_length_42804_cov_660.388864	42804	46.49
HEA40	NODE_50_length_3315_cov_389.765905	3315	61.99
HEA41	NODE_88_length_3315_cov_331.096356	3315	61.99
HEA42	NODE_88_length_2839_cov_601.703838	2839	61.85
HEA45	NODE_16_length_84004_cov_331.547583	84004	53.82
HEA46	NODE_55_length_3315_cov_535.065473	3315	61.99
HEA47	NODE_18_length_84004_cov_314.012475	84004	53.82
HEA48	NODE_24_length_45494_cov_338.995883	45494	46.54
HEA49	NODE_39_length_8859_cov_398.962082	8859	53.49
HEA51	NODE_26_length_43563_cov_546.472474	43563	46.33
HEA52	NODE_37_length_18245_cov_312.805812	18245	54.25
HEA53	NODE_38_length_3317_cov_431.612346	3317	61.98
HEA54	NODE_46_length_5750_cov_185.154239	5750	57.32
HEA55	NODE_53_length_4158_cov_242.829699	4158	57.02
HEA56	NODE_23_length_42804_cov_987.887706	42804	46.49
HEA57	NODE_72_length_5749_cov_2212.174718	5749	57.33
HEA59	NODE_39_length_5622_cov_1073.806492	5622	55.14
HEA61	NODE_29_length_8858_cov_528.514064	8858	53.5
HEA62	NODE_23_length_8859_cov_584.032794	8859	53.49
HEA63	NODE_44_length_6236_cov_316.641500	6236	57.25
HEA64	NODE_30_length_5684_cov_774.003924	5684	55.14
HEA65	NODE_31_length_3320_cov_267.384829	3320	61.96
HEA66	NODE_41_length_3317_cov_358.667593	3317	61.98
HEA67	NODE_68_length_5058_cov_397.888978	5058	53.6
HEA68	NODE_41_length_4059_cov_181.202662	4059	59.1
HEA69	NODE_52_length_3320_cov_394.547333	3320	61.96
HEA70	NODE_37_length_3316_cov_228.594319	3316	62
HEA71	NODE_57_length_4415_cov_176.382665	4415	58.51
HEA72	NODE_53_length_3320_cov_315.456676	3320	61.96
HEA74	NODE_40_length_5750_cov_246.978671	5750	57.32
HEA75	NODE_24_length_45494_cov_385.929057	45494	46.54
HEA76	NODE_42_length_7979_cov_473.956467	7979	63.88
HEA77	NODE_57_length_6236_cov_229.577042	6236	57.25
HEA78	NODE_27_length_45526_cov_311.899778	45526	46.55
HEA79	NODE_22_length_79155_cov_314.951149	79155	53.91
HEA80	NODE_21_length_79155_cov_824.155391	79155	53.91
HEA81	NODE_23_length_42804_cov_411.483699	42804	46.49
HEA82	NODE_26_length_43561_cov_555.095345	43561	46.34
HEA83	NODE_36_length_48156_cov_408.201211	48156	48.19
HEA84	NODE_42_length_5772_cov_218.176997	5772	57.31
HEA85	NODE_33_length_10483_cov_247.484240	10483	52.85
HEA86	NODE_39_length_7908_cov_216.705657	7908	64.19
HEA87	NODE_42_length_5750_cov_159.310418	5750	57.32
HEA88	NODE_37_length_3315_cov_417.469426	3315	61.99
HEA89	NODE_20_length_79161_cov_276.186245	79161	53.91
HEA90	NODE_41_length_3315_cov_989.034898	3315	61.99
HEA91	NODE_57_length_3320_cov_512.638298	3320	61.96
HEA92	NODE_52_length_4158_cov_162.039941	4158	57.02
HEA94	NODE_29_length_6481_cov_758.205653	6481	54.87
HEA96	NODE_50_length_3315_cov_207.189006	3315	61.99
HEA97	NODE_19_length_84004_cov_304.499041	84004	53.82
HEA98	NODE_61_length_5623_cov_178.501983	5623	55.13
HEA99	NODE_59_length_5750_cov_342.361361	5750	57.32
HEA100	NODE_39_length_7974_cov_166.406230	7974	52.5
HEA101	NODE_65_length_1850_cov_544.243655	1850	61.78
HEA102	NODE_40_length_4753_cov_442.371471	4753	58.76
HEA103	NODE_59_length_6219_cov_393.993325	6219	51.82
HEA104	NODE_47_length_3113_cov_493.957510	3113	62.61
HEA105	NODE_16_length_84004_cov_233.355750	84004	53.82
HEA106	NODE_23_length_43562_cov_303.127768	43562	46.34
HEA108	NODE_39_length_5620_cov_342.356125	5620	55.16
HEA109	NODE_52_length_6536_cov_233.073541	6536	63.8
HEA110	NODE_53_length_4158_cov_142.134281	4158	57.02
HEA111	NODE_23_length_40916_cov_123.048287	40916	62.4
HEA112	NODE_27_length_38439_cov_766.580236	38439	61.96
HEA113	NODE_28_length_35207_cov_218.485226	35027	57.02
HEA114	NODE_21_length_45494_cov_1151.054605	45494	46.54
HEA115	NODE_29_length_42804_cov_1196.559670	42804	46.49
HEA116	NODE_52_length_4158_cov_189.616761	4158	57.02
HEA117	NODE_20_length_79155_cov_629.453944	79155	53.92
HEA118	NODE_48_length_8859_cov_728.778410	8859	53.49
HEA119	NODE_61_length_3316_cov_633.573016	3316	62
HEA120	NODE_22_length_79155_cov_1577.627052	79155	53.91
HEA121	NODE_54_length_3328_cov_540.066441	3328	60.91
HEA122	NODE_33_length_38551_cov_1292.251495	38551	46.71
HEA123	NODE_21_length_79155_cov_570.936455	79155	53.91
HEA124	NODE_54_length_7974_cov_155.440674	7974	52.47
HEA125	NODE_24_length_45494_cov_1952.548033	45494	46.54
HEA126	NODE_57_length_15110_cov_414.207676	15110	55.47
HEA129	NODE_21_length_79156_cov_735.135004	79156	53.91
HEA130	NODE_45_length_3315_cov_271.784126	3315	61.99
HEA132	NODE_46_length_3315_cov_201.369364	3315	61.99
HEA134	NODE_35_length_13930_cov_212.790587	13930	51.72
HEA135	NODE_23_length_44295_cov_1344.873355	44295	46.37
