# Supplementary material for: Molecular epidemiology and genomic evolution mechanism of carbapenemase-resistant Enterobacter cloacae complex in Northeast China from July 2019 to March 2025
Source: Front Microbiol. 2026 Mar 23;17:1767690. doi: 10.3389/fmicb.2026.1767690 (PMC13050955; doi:10.3389/fmicb.2026.1767690)
Supplement: Supplementary file 5 [file Table_5.xlsx]

## Sheet: 171_analysis_snp_distance
	HEA10	HEA105	HEA106	HEA112	HEA114	HEA115	HEA117	HEA118	HEA119	HEA120	HEA121	HEA123	HEA125	HEA129	HEA135	HEA18	HEA3	HEA36	HEA39	HEA45	HEA47	HEA48	HEA56	HEA64	HEA65	HEA66	HEA70	HEA75	HEA76	HEA79	HEA80	HEA81	HEA82	HEA88	HEA89	HEA90	HEA97
HEA10	0	152	102	112	107	111	129	123	101	125	118	120	106	125	116	78	97	105	113	108	116	105	103	141	107	109	107	114	147	116	120	111	106	108	123	101	128
HEA105		0	122	128	127	131	133	149	131	135	136	124	126	135	124	118	123	131	125	130	130	131	133	115	131	127	133	122	13	132	132	127	122	120	131	127	132
HEA106			0	14	13	13	49	31	13	55	48	44	12	55	60	72	9	9	11	42	42	9	11	117	15	13	37	12	117	40	44	13	8	6	47	5	48
HEA112				0	19	11	59	23	23	61	62	50	18	61	70	86	15	11	13	48	56	23	13	129	15	15	51	22	127	50	50	7	14	20	57	19	58
HEA114					0	18	58	36	18	60	57	49	13	60	65	85	10	22	24	43	55	22	20	126	24	26	46	21	126	49	49	18	13	19	56	18	57
HEA115						0	58	24	22	64	57	53	17	64	65	85	14	10	12	47	55	22	8	128	14	14	46	21	130	53	53	10	17	19	60	18	57
HEA117							0	76	62	38	41	27	57	42	71	91	54	58	52	33	25	58	60	140	60	54	32	49	132	35	35	58	53	47	34	54	35
HEA118								0	34	76	69	71	35	76	83	103	26	22	30	59	67	34	20	140	26	26	58	39	148	71	71	28	35	37	78	30	75
HEA119									0	58	51	53	17	58	69	85	8	16	24	41	49	16	14	120	18	20	40	25	126	49	53	22	17	19	56	12	61
HEA120										0	41	11	59	38	77	97	50	58	58	29	29	58	60	138	58	54	32	55	134	15	11	60	55	53	14	54	41
HEA121											0	36	56	41	70	90	47	51	51	32	28	51	49	131	51	47	27	52	131	40	44	61	56	46	39	47	40
HEA123												0	48	33	66	86	45	53	47	24	24	53	55	133	53	49	27	44	123	8	8	49	44	42	7	49	30
HEA125													0	59	64	84	9	21	23	42	54	21	19	125	23	25	45	20	125	48	48	17	12	18	55	17	56
HEA129														0	77	97	50	58	58	33	33	58	60	138	58	54	36	55	134	41	41	60	55	53	40	54	11
HEA135															0	82	61	69	63	68	68	69	67	129	69	65	67	60	123	74	74	69	64	58	73	65	70
HEA18																0	81	81	75	92	84	81	83	117	83	77	87	76	113	90	94	85	80	70	89	77	90
HEA3																	0	12	20	33	45	12	10	116	14	16	36	17	122	45	45	14	9	15	52	8	53
HEA36																		0	8	45	45	12	2	120	6	4	40	21	126	49	53	10	17	15	56	8	57
HEA39																			0	53	45	20	10	124	10	4	48	15	120	51	55	12	19	9	50	16	51
HEA45																				0	24	45	43	127	47	49	15	50	129	24	24	47	42	48	31	41	36
HEA47																					0	45	47	127	47	41	19	46	125	28	32	55	50	40	27	41	32
HEA48																						0	14	120	18	16	40	13	126	49	53	22	17	15	56	8	57
HEA56																							0	120	6	6	38	23	128	51	55	12	19	17	58	10	59
HEA64																								0	118	120	124	125	110	133	137	128	123	119	136	116	139
HEA65																									0	6	44	23	126	53	57	14	21	17	56	14	59
HEA66																										0	44	17	122	53	57	14	21	11	52	12	53
HEA70																											0	49	128	23	27	50	45	43	30	36	35
HEA75																												0	121	52	52	21	16	10	51	17	48
HEA76																													0	127	131	126	121	115	126	122	131
HEA79																														0	4	49	44	46	7	45	38
HEA80																															0	49	44	50	11	49	38
HEA81																																0	13	19	56	18	57
HEA82																																	0	14	51	13	52
HEA88																																		0	45	7	46
HEA89																																			0	52	37
HEA90																																				0	53
HEA97																																					0

## Sheet: 1120_analysis_snp_distance
	HEA1	HEA11	HEA12	HEA130	HEA132	HEA14	HEA16	HEA19	HEA2	HEA20	HEA21	HEA24	HEA25	HEA27	HEA31	HEA32	HEA38	HEA4	HEA40	HEA41	HEA46	HEA5	HEA6	HEA61	HEA7	HEA96
HEA1	0	14	14	18	48	10	15	628	46	15	18	50	40	16	49	47	57	14	10	22	56	11	12	16	17	24
HEA11		0	18	22	44	6	17	628	48	15	18	46	42	10	45	49	59	6	4	22	58	9	16	20	11	18
HEA12			0	8	52	14	13	630	50	19	22	54	44	20	53	49	61	18	14	26	60	15	4	8	23	28
HEA130				0	56	18	17	634	54	23	26	58	48	24	57	53	65	22	18	30	64	19	8	12	27	32
HEA132					0	48	51	636	20	53	56	18	12	48	17	21	31	44	46	60	30	47	50	54	49	56
HEA14						0	15	624	46	11	14	50	40	12	49	47	57	10	2	18	56	7	12	16	15	20
HEA16							0	631	49	20	23	53	43	21	52	48	60	17	13	27	59	14	11	15	22	29
HEA19								0	634	629	632	638	628	630	637	633	643	628	624	636	642	625	628	632	633	638
HEA2									0	51	54	22	12	52	21	19	25	48	44	58	24	45	48	52	53	60
HEA20										0	19	55	45	15	54	52	62	15	11	23	61	12	17	21	20	25
HEA21											0	58	48	20	57	55	65	18	14	8	64	15	20	24	23	10
HEA24												0	16	50	19	23	33	46	48	62	32	49	52	56	51	58
HEA25													0	46	15	13	23	42	38	52	22	39	42	46	47	54
HEA27														0	49	53	63	10	12	24	62	13	18	22	15	20
HEA31															0	22	32	45	47	61	31	48	51	55	50	57
HEA32																0	30	49	45	59	29	46	47	51	54	61
HEA38																	0	59	55	69	13	56	59	63	64	71
HEA4																		0	8	22	58	3	16	20	11	18
HEA40																			0	18	54	5	12	16	13	20
HEA41																				0	68	19	24	28	27	14
HEA46																					0	55	58	62	63	70
HEA5																						0	13	17	14	21
HEA6																							0	4	21	26
HEA61																								0	25	30
HEA7																									0	23
HEA96																										0

## Sheet: 78_analysis_snp_distance
	HEA101	HEA110	HEA113	HEA116	HEA37	HEA55	HEA9	HEA92
HEA101	0	45	47	27	367	30	43	51
HEA110		0	2	36	362	39	36	12
HEA113			0	34	362	41	34	10
HEA116				0	354	21	28	36
HEA37					0	361	354	360
HEA55						0	33	41
HEA9							0	30
HEA92								0

## Sheet: 66_analysis_snp_distance
	HEA134	HEA35	HEA54	HEA63	HEA74	HEA84	HEA87
HEA134	0	225	225	216	254	223	238
HEA35		0	42	41	59	38	53
HEA54			0	51	67	48	59
HEA63				0	60	43	34
HEA74					0	67	74
HEA84						0	55
HEA87							0

## Sheet: 420_analysis_snp_distance
	HEA102	HEA122	HEA59	HEA69	HEA72
HEA102	0	17424	17412	17418	17417
HEA122		0	24	12	31
HEA59			0	26	25
HEA69				0	23
HEA72					0

## Sheet: 97_analysis_snp_distance
	HEA26	HEA33	HEA34	HEA83	HEA98
HEA26	0	73	57	67	85
HEA33		0	88	88	68
HEA34			0	66	114
HEA83				0	94
HEA98					0
